# Supplementary material for: Genome Analysis of Listeria monocytogenes Sequence Type 8 Strains Persisting in Salmon and Poultry Processing Environments and Comparison with Related Strains
Source: PLoS One. 2016 Mar 8;11(3):e0151117. doi: 10.1371/journal.pone.0151117 (PMC4783014; doi:10.1371/journal.pone.0151117)
Supplement: S1 Table — (XLSX) [file pone.0151117.s001.xlsx]

## Sheet: S1 Table
S1 Table. Summary of qualified SNPs and indels showing the distribution of nucleotide states in all analysed CC8 L. monocytogenes strains
The last column indicates the positions excluded from the phylogenetic whole-genome SNP analysis, along with the reason for exclusion.
Position in reference (R479a)	R479a	MF3949	MF4245	MF4077	MF5369	MF5377	SHL004	Lm21045	Lm_1823	Lm_1889	08-5578	08-5923	HPB2088	HPB5415	Lm60	IZSAM_Lm_14-16064	Reason for exclusion from phylogenetic analysis
11269	T															A
15888	A	G
16488	G								T	T	T	T	T	T	T	T
24172	C								G	G	G	G	G	G	G	G
24698	G													T
27108	G								A	A
30689	A															C
30767	T															C
37393	G															T
37506	C															T
37973	A															G
38099	C															T
38402	C															T
38623	C															T
41544	T															C
42585	G															T
43440	G															A
43684	G															A
43831	T															C
44001	T															C
44447	T															C
47431	C															T
52930	A															G
53087	G															A
53114	A															T
53249	G															C
53469	C															T
53851	T															C
54299	T															C
55249	G															T
74820	A						.										Indel
78406	G								T	T
80884	T															C
81552	A															C
81788	A				T	T
89881	G				C	C
102552	A											G
111554	G					A
114570	A	.															Indel
122794	A				G	G			G	G	G	G	G	G	G	G
126081	G				A	A	A	A	A	A	A	A	A	A	A	A
130257	A												G
139704	T										C	C	C	C	C	C
141060	G												T
164258	A											.					Indel
166472	T										C	C	C	C	C
188598	G				A	A
190239	G														A
191404	G				T	T
202929	T														.		Indel
202968	T						.										Indel
210595	G														A
215238	G										A	A	A	A	A
217460	G							A
220906	C						T
252873	G								T	T
268746	G								A	A
268787	G								A	A
270600	T						G
274512	G												A
283803	C						T
290497	A															G
291399	A															T
291524	G															T
291755	A															G
291868	C															T
292254	T										C	C	C	C	C	C
292277	G															A
294717	A								G	G	G	G	G	G	G	G
298957	A															G
304677	C				T	T
309095	G										A	A	A	A
316668	T										C	C	C	C	C	C
317085	A															G
317675	A															C
318110	C															T
318164	T															C
323648	G															A
323870	T															G
323924	T															C
323983	C															T
326353	G	A	A	A
329563	A															T
330527	C															T
330569	A															G
330634	C															T
330656	C															T
330689	A															G
330728	G															A
330768	T								C	C
330842	C															T
330896	G															A
330940	C															T
331143	T															C
331185	C															T
332467	A															G
332495	T															A
332827	C															A
332862	T															A
332983	G															A
333390	G															A
333553	A															G
333716	T															C
334000	A															G
336167	T				A	A
336783	C												G
338495	T															G
341929	.										C	C	C	C			Indel
346641	G															A
351768	G															A
351803	T															C
356145	G															A
357132	T														C
357236	G								A	A
358777	A										G	G	G	G	G	G
368857	C	A	A	A	A	A	A	A	A	A	A	A	A	A	A	A
379784	G															T
382697	T															C
385128	C															T
386769	T															A
388086	G	A
390770	G															A
390791	A															C
392906	C										T	T	T	T	T	T
396812	G										T	T	T	T
404313	G															A
410614	C															A
424925	G								A	A
428343	G										A	A	A	A	A
429729	A							G
438354	C										T	T	T	T	T
441701	C												T
442469	C															T
442578	T															C
442643	C								T	T
442873	C															T
442957	C															A
443089	G															A
443113	A															C
443287	C															T
445338	T								C	C	C	C	C	C	C	C
446767	C															T
451658	C															T
465617	C															G
467337	C															T
469732	C															T
474868	A										G	G	G	G	G	G
476056	G															A
480884	G								A	A
488732	C															T
490642	.						T										Indel
509233	C										T	T	T	T	T
515106	T										C	C	C	C
518511	T										C	C	C	C	C
528462	G										C			C
532862	.															C	Indel
546025	G								A	A
550018	A															G
552474	C															A
553423	G										A			A
558481	C															A
580135	C								T	T
581023	T															G
581938	A															G
581993	C															T
582055	A															G
582358	C															T
586074	C				T	T
590373	G												A
592770	A															G
593266	G															A
593818	A								G	G	G	G	G	G	G	G
594056	T															C
594586	A															G
597312	C															T
598041	A															G
598062	A															C
598140	T															G
599353	G															T
605630	G															A
605954	G															T
606162	C											A
615311	G								A	A
632112	A															G
635972	C				A	A
656384	C															G
656414	G															A
656495	G															A
656744	A															G
657655	A															G
657732	G															T
659790	C															T
659928	G															A
660186	C										T	T	T	T
660366	A															C
660516	C															T
660550	G															A
660971	C															A
661194	A															G
661535	A															G
661568	A															G
661866	T															C
666594	A															G
666887	C															T
667252	G															A
667888	G															A
668020	G															A
669156	T															A
669183	T															C
669438	T															C
682129	C								T	T
692692	A								G	G	G	G	G	G	G	G
692995	A															T
693170	A															G
703106	A															G
705908	T										A	A	A	A	A	A
707954	T															C
708505	C															T
708800	A															G
708824	G															C
709028	G															A
709616	G															C
717088	.														T		Indel
721085	C				A	A
726493	T															C
735733	C								T	T
736834	G										A	A	A	A
743515	T							G
744990	G	A
760445	T								C	C	C	C	C	C	C	C
768185	T								G	G	G	G	G	G	G	G
768334	C										T	T	T	T	T
776107	T											A
786365	T								C	C	C	C	C	C	C	C
787230	T										C	C	C	C	C	C
793111	C										G			G
798453	A														T
807840	G				A	A
822736	G								A	A
830992	A											.					Indel
832296	G															A
832425	T															C
832638	C															A
840061	.								T	T	T	T	T	T	T	T	Indel
843300	T															C
843483	G															A
845371	A															G
845621	T								C	C	C	C	C	C	C	C
851170	T										G	G	G	G
860558	T								C	C
861096	C										T	T	T	T	T
864258	C								T	T
864462	C															A
866401	G				A	A
868690	G															A
868733	T															C
869042	G															A
869405	A															C
869426	C															T
869601	A															C
869667	A															C
870705	T															G
870849	C								A	A
871319	A															G
871463	C															T
871645	C															T
871676	T															C
871865	G															A
872902	T															A
872904	G								A	A
873083	A															G
873200	C															T
873446	T															A
874019	A															C
874465	G															A
875117	C															T
875346	G															C
875534	C															T
876410	C															T
877708	T															C
877886	C															T
878036	T															C
878726	C															T
878831	G															A
878921	A															G
879013	A															G
879289	C															T
879656	A															G
879866	A															G
880098	C															T
880356	G															A
880458	A															G
880576	G															A
880977	G															T
881029	T															C
881226	C															T
881499	A															C
881785	G															A
882933	T															C
883111	G	T	T	T	T	T	T	T	T	T	T	T	T	T	T	T
883273	G										A		A	A
897886	.								T	T	T	T	T	T	T	T	Indel
904402	T															C
905701	C							T
917129	A														T
921465	C														T
926958	A													T
927477	C														T
935829	G															T
940316	C															.	Indel
940631	C														T
949961	A															T
951071	A								T	T
955931	T										A	A	A	A	A
1007542	A											.					Indel
1010018	G										A	A	A	A	A	A
1015752	T															G
1019164	C											T
1021196	C															T
1025662	A															T
1029977	G															A
1033232	C												A
1038885	A											T
1044110	G										.	.	.	.			Indel
1045439	A								G	G	G	G	G	G	G	G
1046295	T															G
1055897	G															A
1057028	T								C	C	C	C	C	C	C	C
1079825	G															A
1080767	A															G
1081491	G															A
1088067	T															C
1094371	C												T
1098134	C															T
1105700	T															C
1105751	G															A
1106235	G															A
1106396	G															A
1106441	G															A
1106799	A															G
1111071	T															C
1120380	A															C
1132620	A								T	T
1136271	G	T
1138532	A										G	G	G	G
1139521	A															T
1143526	T										G	G	G	G	G
1147135	A										G	G	G	G	G	G
1155986	T								C	C
1156438	A															T
1173433	G															A
1184734	A															T
1205445	C								A	A
1211922	G															C
1216789	A				C	C
1218015	C				T	T
1251584	C				T	T	T										prophage region (not conserved among all analysed strains)
1252780	T	C	C	C	C	C	C										prophage region (not conserved among all analysed strains)
1280798	A															C
1284339	G							A
1284909	T										C	C	C	C
1312921	A															G
1313484	T															C
1313508	C															T
1313736	T															A
1313781	A															G
1313847	C															T
1314027	G															A
1314105	A															T
1315314	T								G	G
1315413	G								A	A
1316352	C														G
1316718	G										A	A	A	A
1322132	G	T
1324993	C															A
1327345	C								G	G
1334985	.															T	Indel
1336299	A														T
1344432	A															T
1346148	T								A	A	A	A	A	A	A	A
1373081	C								T	T
1375444	G						A
1384317	A								C	C	C	C	C	C	C	C
1388589	C	T	T	T	T	T	T	T	T	T	T	T	T	T	T	T
1389453	C	T	T	T	T	T	T	T	T	T	T	T	T	T	T	T
1401852	C											T
1402856	G														A
1403149	.										G			G			Indel
1406210	A								G	G	G	G	G	G	G	G
1413798	G										T	T	T	T	T
1418135	T										C	C	C	C	C	C
1437951	C															T
1438610	T															C
1438695	G															A
1447781	T															C
1447956	A															T
1448047	C															A
1450157	A						G
1450659	A															G
1453202	T															C
1462359	C															T
1462667	C						A
1463069	T											.					Indel
1469378	A															C
1471686	T															G
1471804	C															T
1471905	C															T
1474408	T															G
1481058	A															G
1481922	A															G
1482060	C															T
1482243	G															A
1482497	G														A
1482531	.															A	Indel
1482696	G															A
1483440	C										T	T	T	T
1483590	T															C
1483680	T															A
1484000	C															A
1485204	T								A	A
1485325	C															G
1487704	T															C
1488080	A															G
1488116	T															C
1492692	G										A	A	A	A
1509564	T															G
1538406	A							T
1538639	T															C
1542690	G										A	A	A	A
1553799	G						A
1554192	A															T
1556729	C															T
1575765	A				T	T
1582441	G															T
1585198	A														G
1588836	G							A
1600140	G											C
1605295	A				T	T
1632152	C										A	A	A	A
1639027	C				A	A
1641346	C				T	T
1642469	G															A
1643093	C			T
1648260	T														C
1655805	G															A
1655835	T															G
1656794	T															A
1656875	T															C
1657505	T															C
1657776	A															.	Indel
1657985	T															C
1663673	T								G	G	G	G	G	G	G	G
1671392	T														G
1674996	G														A
1686793	A								T	T
1692485	C										A	A	A	A
1693672	T										C	C	C	C	C	C
1698213	C										A	A	A	A
1701864	G														A
1709657	G										A	A	A	A
1711179	A															G
1713743	T				C	C
1722839	T										C	C	C	C	C	C
1727135	A										T			T
1728728	T															C
1729063	C								A	A
1730041	T										A	A	A	A	A
1736311	G										A	A	A	A	A
1744932	G										A	A	A	A	A
1752999	C	.	.	.	.	.	.				.	.	.	.		.	Indel/missing data in some strains
1753063	C	.	.	.	.	.	.				.	.	.	.		.	Indel/missing data in some strains
1753090	A	.	.	.	.	.					.	.	.	.		.	Indel/missing data in some strains
1759340	G			A
1759666	C										T	T	T	T	T	T
1782613	C								G	G	G	G	G	G	G	G
1791420	G										A			A
1794172	T										C	C	C	C	C	C
1797823	G															C
1797892	G															A
1800668	C										G			G
1814291	G										A	A	A	A
1822221	A								C	C
1824857	A										G	G	G	G	G	G
1832762	T															C
1832828	G															A
1832885	G															A
1836744	T				C	C
1840812	C								T	T
1842872	C															T
1849227	T															C
1849872	G										A	A	A	A	A
1867612	G															A
1867735	A										T	T	T	T
1869230	G															A
1870855	T					G
1878388	A															T
1882831	A										G	G	G	G	G	G
1896138	T														C
1911142	T										C	C	C	C	C
1912139	C															T
1914743	G															T
1914895	C															T
1915515	T															C
1916078	T															C
1917123	G															A
1917870	A															C
1918305	A															G
1918365	C															T
1918702	G															T
1919133	A															G
1919220	T															G
1920775	G															A
1926560	G								A	A
1927489	A															G
1927551	C															T
1928145	A															T
1928945	A															G
1929090	G															T
1930313	A															G
1935000	A															G
1938550	C														.		Indel
1943888	A															T
1949018	G										A	A	A	A	A
1951211	C								A	A
1951405	A										G	G	G	G	G	G
1953901	G															T
1959832	C												A
1968180	A										G	G	G	G	G	G
1968999	C															T
1970782	G															A
1971560	T															G
1971631	A															C
1972184	C															T
1972478	C															T
1972510	A															C
1972544	C															T
1972976	T								A	A
1993383	C															G
2001328	C								T	T
2004021	T															C
2005994	C										A			A
2013112	G											A
2016165	A															C
2016451	G															A
2017861	G															A
2030283	.												A				Indel
2033779	T															C
2035014	C										T			T
2036272	G															A
2036563	T															C
2036791	G															A
2039238	G															A
2043098	T															C
2044590	G												T
2047897	C										T	T	T	T
2048227	G															A
2049310	T															C
2049722	A														G
2050125	G															A
2050265	G															A
2050558	A															C
2051180	A															G
2051216	T															G
2051269	T															C
2052034	G															C
2059431	C															A
2067557	C															T
2067749	C															T
2075495	C														T
2080048	A	G
2089020	G															A
2089107	T															C
2089176	C															T
2089365	G															A
2089533	G															A
2091064	T															C
2096262	A				G	G	G	G	G	G	G	G	G	G	G	G
2104595	G															A
2104892	G															A
2104988	A															G
2105726	T															C
2105747	T															C
2105789	A															G
2105879	T															A
2106009	T															C
2106245	A															T
2106305	G															A
2106359	C															T
2106398	A															C
2106551	C															T
2106584	C															T
2106622	C														A
2106791	C															T
2107363	G															A
2107691	G															A
2107744	A															G
2108027	.															G	Indel
2112536	A										C	C	C	C	C	C
2124420	C						T
2128656	G	C	C	C	C	C	C	C	C	C	C	C	C	C	C	C
2150664	C											A
2155786	G				A	A	A	A	A	A	A	A	A	A	A		missing data in strain IZSAM_Lm_14-16064
2156041	T								C	C
2165286	G										A	A	A	A	A
2168295	C														T
2208238	G				A	A	A	A	A	A	A	A	A	A	A	A
2220337	T				G	G	G	G	G	G	G	G	G	G	G	G
2221835	C						T
2223874	.															T	Indel
2245825	C		T
2247874	T														.		Indel
2261712	G						.										Indel
2265081	T															A
2270422	T										C	C	C	C
2274763	T														G
2291927	A															G
2292440	G										A	A	A	A	A
2292574	C															G
2293033	T															A
2293052	G											A
2293057	G															T
2293105	A															G
2293201	G															A
2293234	T															C
2293279	A															C
2293302	.															A	Indel
2293380	T															A
2293401	T															A
2293773	G															A
2294214	C															T
2295340	G															A
2295477	G															A
2301112	T															C
2302826	T	A	A	A	A	A	A	A	A	A	A	A	A	A	A	A
2315174	G															T
2315780	T															G
2316052	C															T
2316231	G															T
2316335	T															C
2316452	G								T	T
2316473	A															T
2316811	C															T
2317008	T															C
2317189	A															C
2317599	C														G
2317883	T															G
2318607	A														G
2323764	A										G	G	G	G	G	G
2342890	A															T
2343100	T															C
2343482	G				T	T
2344668	T						C
2348136	A														G
2351367	G															T
2351391	C															T
2351557	G															T
2354680	G															A
2359004	G														A
2366003	G								C	C
2392458	C				T	T											prophage region (not conserved among all analysed strains)
2408155	C															A
2415961	G								A	A
2416538	G															A
2422802	A															G
2422907	G															C
2422956	T															G
2423541	T															.	Indel
2423751	T															C
2423844	G															A
2424633	T															C
2424858	A															G
2424885	T															C
2425008	C															T
2425044	T															C
2425104	A															G
2425194	C															A
2425575	G															A
2426199	A															C
2426241	C															T
2428434	A															C
2429990	C								T	T	T	T	T	T	T	T
2430712	T										C	C	C	C	C
2433894	A															T
2433908	G				C	C
2434041	T															C
2434781	T															C
2435723	C															T
2435764	C															T
2437733	C							T
2456188	G															T
2457042	G															A
2457099	C															T
2457318	C															T
2464453	A										G	G	G	G	G	G
2470157	A															G
2478653	G															A
2485337	C															G
2487240	G								A	A
2492395	C										A			A
2498147	C														A
2498446	C															T
2504930	G								T	T
2520292	A				T	T	T	T	T	T	T	T	T	T	T	T
2525899	C															T
2538188	G										T	T	T	T	T
2543393	C								T	T
2551463	T															C
2552004	T															C
2552480	G															A
2552600	A															G
2553387	T															C
2553710	T															C
2553991	T															G
2554553	A															C
2562381	T															C
2562409	A															G
2563856	C															T
2564445	T															A
2564796	T															C
2565117	T															C
2565167	C								T	T
2565576	A															G
2565603	G										T	T	T	T
2565702	G															T
2566278	C															A
2566326	G															C
2566464	G															A
2566500	G															A
2566521	C															T
2578203	A															T
2580455	T										G			G
2595662	C															T
2599439	A														G
2605097	A				G	G	G	G	G	G	G	G	G	G	G	G
2626514	T															C
2627502	T	A
2637864	C															T
2637891	C															T
2638290	G															A
2639010	T															A
2643641	G															A
2648729	G	A
2656297	A															T
2662606	C								T	T
2663245	A															G
2663499	A															T
2664261	C															T
2664343	G															A
2664457	C															T
2664553	C															T
2665082	A															G
2669271	T															C
2683795	A															T
2687274	A								G	G	G	G	G	G	G	G
2711721	T															G
2714443	G															A
2714536	C															T
2714590	C															T
2714668	T															C
2714942	C															T
2715337	T															C
2715436	A															C
2716178	G															A
2716367	A															G
2716885	C															T
2717719	T															G
2718255	G															C
2718402	C															T
2718936	T															G
2719647	G															A
2719953	A															G
2719982	T															C
2720820	C															T
2721273	A															G
2721414	T															.	Indel
2721477	C															T
2721636	A															G
2721789	A															G
2722017	A															C
2723238	G															A
2723665	C															G
2724142	A															G
2724486	T															C
2724757	G															A
2724805	T															C
2724937	A															T
2725168	G															A
2725330	C															T
2725381	C															T
2725534	A															G
2725567	T															C
2725672	G															C
2725714	T															C
2725765	A															G
2727735	C															T
2727759	G															A
2727780	G															A
2728883	C						T
2728923	C															T
2729005	T															A
2730360	C															T
2730772	A															G
2731000	A															G
2731043	A											T
2731828	G															A
2731915	G															A
2738240	C															T
2738261	T															C
2738819	A										G	G	G	G	G	G
2738912	C															T
2739084	T															C
2739729	T															A
2740335	A															G
2740428	A															G
2740449	C															T
2741335	C															T
2741412	T															C
2742220	C															G
2742244	C															T
2742364	A															G
2742547	T															C
2742598	G															A
2742730	A															G
2742823	T															C
2743994	C															T
2744090	A															G
2744129	G															A
2744564	T															A
2744588	T															G
2745155	A															G
2745206	T															C
2745464	G															A
2745506	A															G
2745581	C															T
2746100	C															T
2746733	C															T
2747330	C															T
2747757	G															A
2749664	G															A
2750104	T															C
2750138	T															C
2757982	G															C
2758830	C															T
2758986	G															A
2759103	A															G
2759751	G															A
2759901	G															A
2760933	G															A
2760960	C															T
2761080	C															T
2761123	T															C
2772159	T											C
2773426	T										C	C	C	C
2783260	C															T
2783794	C															T
2794132	G															C
2794410	G															A
2794437	T															C
2794458	A															G
2794536	A															T
2794611	C															T
2802215	T								A	A	A	A	A	A	A	A
2803053	G															T
2803632	A				G	G
2804158	C												A
2804363	A															G
2805081	C															T
2805335	A															G
2805629	T															C
2805692	.										A	A	A	A	A		Indel
2808450	T										A	A	A	A
2812935	A				T	T
2820402	A				C	C
2822750	A				T	T	T	T	T	T	T	T	T	T	T	T
2827916	A												.				Indel
2831716	A										G			G
2834901	G	A
2851473	T														A
2855890	A								G	G
2860047	A								C	C
2867916	A								T
2872056	T														C
2872597	G															T
2873741	G				C	C			C	C	C	C	C	C	C	C
2880025	C								G	G	G	G	G	G	G	G
2884577	C															T
2884880	A															G
2884964	T															C
2885066	G															A
2885126	G															A
2886065	G															A
2886104	G															T
2886338	T															C
2886570	G															A
2886753	A															G
2886888	T															C
2887098	C															T
2887161	G															A
2887256	C															T
2887375	T															C
2890796	T															.	Indel
2892250	T												C
2896001	T										C	C	C	C	C
2897262	G										A			A
2899423	C															A
2921672	C														.		Indel
2922505	C															T
2931842	G										A	A	A	A	A
2933948	G														A
2936207	A															G
2936864	C															T
2944751	C										T	T	T	T
p22414	T				G	G											In the plasmid (not conserved among all analysed strains)
p43471	G				A	A											In the plasmid (not conserved among all analysed strains)
